# Supplementary material for: From Waste to Resource: Exploring Green Approaches for Phenolics Recovery from Olive Leaves
Source: Antioxidants (Basel). 2025 Jan 24;14(2):136. doi: 10.3390/antiox14020136 (PMC11852040; doi:10.3390/antiox14020136)
Supplement: Supplementary file 1 [file antioxidants-14-00136-s001.zip]

Archive with 1 entries (1 files):
- antioxidants-3362901-supplementary.pdf
